# Supplementary material for: The MADS-box genes SOC1 and AGL24 antagonize XAL2 functions in Arabidopsis thaliana root development
Source: Front Plant Sci. 2024 Mar 21;15:1331269. doi: 10.3389/fpls.2024.1331269 (PMC10994003; doi:10.3389/fpls.2024.1331269)
Supplement: Supplementary file 3 [file Table_2.xlsx]

## Sheet: WT
WT
Replicate 1	R1	R2	R3	R4	R5	R6	R7	R8	R9	R10	R11	R12	R13	R14	R15	R16	R17	R18	R19	R20	R21	R22	R23	R24	R25	R26	R27	R28	R29	R30
1 dpt
2 dpt	0.522	0.548	0.764	0.38	0.635	0.483	0.524	0.583	0.561	0.545	0.6	0.626	0.633	0.742	0.784	0.683	0.647	0.63	0.657	0.719	0.671	0.673	0.531	0.579	0.582	0.562	0.674	0.645	0.607	0.572
3 dpt	1.357	1.302	1.674	1.285	1.506	1.361	1.251	1.549	1.297	1.392	1.457	1.46	1.421	1.467	1.685	1.604	1.547	1.359	1.611	1.891	1.604	1.376	1.219	1.355	1.266	1.337	1.559	1.373	1.205	1.53
4 dpt	2.305	2.125	2.79	2.065	2.376	2.179	2.231	2.35	2.208	2.262	2.444	2.396	2.462	2.384	2.53	2.612	2.576	2.39	2.593	2.464	2.464	2.351	1.813	2.086	2.014	2.398	2.5	2.327	2.173	2.516
5 dpt	3.625	3.37	4.044	3.141	3.81	3.406	3.381	3.617	3.293	3.781	3.731	3.781	3.662	3.713	3.626	3.878	3.765	3.656	3.964	3.703	3.788	3.665	2.975	3.063	3.089	3.674	3.669	3.53	3.447	3.563
6 dpt	4.836	4.214	5.254	4.119	5.032	4.725	4.464	4.926	4.269	4.95	4.944	4.986	4.775	4.696	4.758	5.051	5	4.779	5.203	4.798	4.883	4.69	3.822	3.977	3.863	5.058	5.076	4.612	4.639	4.571
7 dpt	6.163	5.532	6.652	4.985	6.31	6.107	5.776	6.029	5.412	6.288	6.392	6.155	5.998	5.945	5.806	6.166	6.109	6.036	6.523	6.163	6.355	6.06	4.619	4.956	4.885	6.635	6.436	5.792	6.004	5.743
	7.86	7.134	8.261	6.076	7.671	7.419	7.087	7.131	6.447	8.01	8.022	7.319	7.437	7.532	7.148	7.61	7.686	7.517	8.36	7.445	7.927	7.6	5.722	6.154	5.868	8.181	8.041	7.138	7.632	7.014
Replicate 2	R1	R2	R3	R4	R5	R6	R7	R8	R9	R10	R11	R12	R13	R14	R15	R16	R17	R18	R19	R20	R21	R22	R23	R24	R25	R26	R27	R28	R29	R30
1 dpt	0.64	0.642	0.744	0.604	0.673	0.711	0.644	0.693	0.712	0.707	0.638	0.717	0.64	0.621	0.632	0.588	0.621	0.766	0.604	0.61	0.729	0.683	0.743	0.715	0.683	0.586	0.684	0.676	0.674	0.612
2 dpt	1.443	1.333	1.503	1.439	1.588	1.59	1.38	1.43	1.544	1.509	1.443	1.541	1.398	1.281	1.322	1.412	1.329	1.375	1.261	1.301	1.563	1.581	1.45	1.643	1.37	1.277	1.436	1.41	1.417	1.288
3 dpt	2.3	2.116	2.525	2.298	2.589	2.452	2.212	2.299	2.403	2.41	2.405	2.344	2.31	1.936	2.158	2.377	2.16	2.35	2.215	2.185	2.504	2.535	2.364	2.457	2.215	2.088	2.334	2.278	2.313	2.187
4 dpt	3.151	2.919	3.491	3.181	3.731	3.425	3.147	3.353	3.408	3.495	3.352	3.309	3.179	2.67	2.912	3.399	2.917	3.151	3.118	3.183	3.529	3.623	3.314	3.355	3.133	2.97	3.236	3.198	3.253	3.045
5 dpt	4.031	3.8	4.484	4.23	5.03	4.32	4.086	4.454	4.408	4.529	4.321	4.214	4.288	3.657	3.885	4.746	4.093	4.21	4.329	4.247	4.609	4.863	4.397	4.483	4.18	3.971	4.229	4.272	4.173	3.848
6 dpt	5.079	4.715	5.706	5.281	6.49	5.46	5.217	5.762	5.726	5.854	5.607	5.313	5.479	4.65	5.02	5.939	5.179	5.235	5.601	5.365	5.689	6.341	5.533	5.578	5.26	5.069	5.382	5.5	5.277	4.939
7 dpt	6.179	5.641	7.054	6.471	7.927	6.605	6.452	7.021	6.982	6.988	6.888	6.29	6.746	5.809	6.239	7.373	6.546	6.578	6.993	6.59	6.844	7.921	6.782	6.787	6.333	6.132	6.553	6.846	6.406	5.905
Replicate 3	R1	R2	R3	R4	R5	R6	R7	R8	R9	R10	R11	R12	R13	R14	R15	R16	R17	R18	R19	R20	R21	R22	R23	R24	R25	R26	R27	R28	R29
1 dpt	0.465	0.399	0.483	0.483	0.534	0.483	0.483	0.621	0.527	0.483	0.564	0.523	0.671	0.69	0.649	0.56	0.414	0.552	0.524	0.525	0.621	0.523	0.485	0.553	0.488	0.56	0.55	0.663	0.627
2 dpt	1.097	1.133	1.153	1.218	1.167	1.325	0.982	1.358	1.324	1.389	1.071	1.324	1.28	1.538	1.301	1.323	1.105	1.282	1.256	1.208	1.372	1.269	1.148	1.353	1.247	1.328	1.412	1.469	1.54
3 dpt	1.99	2.098	2.1	2.056	2.033	2.366	1.8	2.299	2.297	2.245	1.962	2.091	2.234	2.548	2.523	2.33	2.042	2.152	2.118	2.178	2.416	2.321	1.917	2.324	2.327	2.421	2.549	2.54	2.512
4 dpt	3.019	3.164	3.198	2.956	3.077	3.441	2.83	3.417	3.531	3.418	3.354	3.307	3.383	3.796	3.645	3.557	3.291	3.302	3.114	3.212	3.462	3.323	3.009	3.478	3.438	3.321	3.793	3.742	3.602
5 dpt	3.859	4.273	4.287	3.935	4.322	4.862	3.972	4.507	4.684	4.725	4.403	4.256	4.584	5.078	5.065	4.833	4.382	4.719	4.029	4.385	4.674	4.596	4.048	4.602	4.807	4.66	5.003	5.085	4.571
6 dpt	4.937	5.467	5.561	5.011	5.373	6.345	5.331	5.734	6.091	5.797	5.693	5.428	5.845	6.265	6.419	6.094	5.872	5.981	5.27	5.495	5.826	5.694	4.878	5.788	5.975	6.153	6.525	6.637	6.006
7 dpt	6.153	6.378	7.019	5.987	6.731	7.716	6.582	7.121	7.207	7.203	7.39	6.693	7.129	7.781	7.778	7.456	7.325	7.691	6.67	7.058	7.104	7.232	6.27	7.253	7.318	7.77	7.955	8.112	7.397

## Sheet: xal2-2
	R1	R2	R3	R4	R5	R6	R7	R8	R9	R10	R11	R12	R13	R14	R15	R16	R17	R18	R19	R20	R21	R22	R23	R24	R25	R26	R27	R28	R29	R30
Replicate 1
1 dpt	0.239	0.263	0.336	0.204	0.235	0.346	0.373	0.434	0.207	0.293	0.417	0.375	0.42	0.308	0.389	0.395	0.309	0.368	0.369	0.348	0.564	0.4	0.308	0.316	0.321	0.433	0.479	0.425	0.294	0.393
2 dpt	0.759	0.67	0.77	0.77	0.824	0.795	1.044	0.947	0.824	0.792	1.059	0.958	0.919	0.516	0.775	1.025	0.847	0.924	0.914	0.945	1.149	1.024	0.825	0.699	0.823	1.034	0.973	0.887	0.917	0.891
3 dpt	1.499	1.386	1.301	1.433	1.371	1.435	1.875	1.29	1.329	1.296	1.727	1.381	1.58	0.805	1.316	1.663	1.414	1.569	1.597	1.367	1.748	1.55	1.567	1.28	1.474	1.88	1.731	1.655	1.355	1.509
4 dpt	2.211	1.773	2.033	1.987	2.028	1.985	2.801	1.867	1.683	2.102	2.286	2.193	2.198	0.953	2.041	2.49	2.133	2.096	2.116	1.939	2.532	2.321	2.403	1.959	2.063	2.557	2.453	2.34	1.968	2.153
5 dpt	2.805	2.326	2.639	2.633	2.629	2.66	3.701	2.517	2.373	2.95	3.102	2.839	2.914	1.36	2.819	3.069	2.694	2.768	3.102	2.653	3.37	3.056	3.217	2.457	2.786	3.32	3.167	3.054	2.511	2.84
6 dpt	3.811	3.161	3.512	3.374	3.368	3.394	4.777	2.927	3.172	3.849	3.965	3.748	3.654	1.812	3.515	3.992	3.417	3.727	3.749	3.519	4.027	3.611	3.812	3.206	3.425	4.111	3.966	3.743	3.215	3.756
7 dpt	4.757	3.868	4.499	4.207	4.321	4.282	5.813	3.866	3.93	4.979	4.919	4.454	4.829	2.596	4.474	5.2	4.369	4.544	4.654	4.426	4.996	4.652	4.873	4.232	4.512	5.111	4.931	4.474	4.087	4.864
Replicate 2	R1	R2	R3	R4	R5	R6	R7	R8	R9	R10	R11	R12	R13	R14	R15	R16	R17	R18	R19	R20	R21	R22	R23	R24	R25	R26	R27	R28	R29	R30
1 dpt	0.466	0.588	0.483	0.431	0.469	0.486	0.451	0.386	0.402	0.415	0.383	0.414	0.381	0.476	0.398	0.445	0.491	0.379	0.48	0.404	0.345	0.466	0.468	0.436	0.444	0.45	0.383	0.474	0.386	0.427
2 dpt	1.06	1.123	0.966	0.858	1.081	0.973	1.068	0.834	0.988	0.864	0.885	0.812	0.881	0.922	0.915	1.02	0.827	0.788	0.869	0.889	0.776	0.93	1.084	0.842	0.823	0.916	0.89	0.958	0.783	0.945
3 dpt	1.614	1.647	1.554	1.461	1.558	1.373	1.82	1.443	1.54	1.453	1.417	1.34	1.388	1.389	1.45	1.585	1.228	1.214	1.425	1.473	1.286	1.503	1.527	1.403	1.325	1.366	1.309	1.51	1.233	1.429
4 dpt	2.064	2.235	2.045	2.03	2.138	1.827	2.331	2.109	2.212	2.04	1.913	1.788	1.895	1.752	2.074	2.202	1.799	1.745	1.961	2.165	1.842	2.16	2.085	1.945	1.706	1.847	1.829	2.1	1.65	2.007
5 dpt	2.723	2.78	2.727	2.76	2.799	2.379	3.027	2.713	2.639	2.534	2.431	2.248	2.432	2.158	2.646	2.771	2.321	2.16	2.651	2.822	2.566	2.804	2.537	2.624	2.243	2.414	2.362	2.719	2.013	2.63
6 dpt	3.296	3.359	3.416	3.421	3.551	2.998	3.672	3.358	3.17	3.108	3.073	2.859	2.993	2.764	3.353	3.393	2.96	2.667	3.205	3.464	3.166	3.553	3.156	3.029	2.763	3.054	2.896	3.378	2.672	3.303
7 dpt	3.801	4.045	4.04	4.126	4.377	3.563	4.523	3.98	3.773	3.661	3.604	3.477	3.579	3.351	4.086	4	3.621	3.233	3.864	4.305	3.849	4.24	3.782	3.584	3.244	3.727	3.624	4.035	3.277	4.02
Replicate 3	R1	R2	R3	R4	R5	R6	R7	R8	R9	R10	R11	R12	R13	R14	R15	R16	R17	R18	R19	R20	R21	R22	R23	R24	R25	R26	R27	R28	R29
1 dpt	0.387	0.417	0.379	0.379	0.28	0.31	0.31	0.324	0.276	0.387	0.414	0.414	0.409	0.414	0.379	0.466	0.41	0.336	0.339	0.396	0.356	0.469	0.362	0.378	0.45	0.452	0.399	0.356	0.416
2 dpt	0.809	0.885	0.724	0.748	0.671	0.661	0.706	0.635	0.621	0.748	0.868	0.764	0.808	0.849	0.73	0.962	0.935	0.789	0.709	0.844	0.777	0.986	0.801	0.721	0.904	1.009	0.847	0.701	1.004
3 dpt	1.332	1.513	1.207	1.024	1.132	1.109	1.189	1.088	1.046	1.176	1.39	1.32	1.36	1.414	1.149	1.419	1.497	1.563	1.266	1.438	1.337	1.616	1.266	1.251	1.567	1.595	1.364	1.183	1.441
4 dpt	2.034	2.139	1.764	1.585	1.735	1.556	1.895	1.611	1.554	1.815	1.948	1.928	1.803	1.957	1.524	0.609	2.365	2.229	1.778	1.99	1.905	2.522	1.608	1.679	2.301	2.289	2.122	1.68	2.062
5 dpt	2.687	2.664	2.464	1.969	2.457	2.069	2.482	2.346	1.905	2.466	2.616	2.652	2.401	2.39	1.984	1.165	2.922	2.992	2.32	2.734	2.495	3.234	2.094	2.259	3.074	3.023	2.805	2.2	2.755
6 dpt	3.282	3.357	2.956	2.525	2.877	2.386	3.18	3.012	2.327	2.989	3.091	3.383	3.08	3.051	2.475	2.027	3.555	3.681	2.714	3.344	2.949	3.912	2.65	2.91	3.763	3.788	3.435	2.688	3.409
7 dpt	4.255	4.227	3.72	3.227	3.457	3.042	3.91	3.701	2.812	3.632	3.741	4.254	3.838	3.768	3.269	2.902	4.185	4.422	3.073	3.888	3.592	4.812	3.374	3.6	4.634	4.289	4.104	3.24	4.168

## Sheet: agl24-4
	R1	R2	R3	R4	R5	R6	R7	R8	R9	R10	R11	R12	R13	R14	R15	R16	R17	R18	R19	R20	R21	R22	R23	R24	R25	R26	R27	R28	R29	R30
Replicate 1
1 dpt	0.596	0.441	0.433	0.564	0.556	0.541	0.648	0.563	0.602	0.558	0.558	0.701	0.554	0.715	0.561	0.447	0.547	0.556	0.581	0.594	0.499	0.553	0.579	0.701	0.443	0.452	0.655	0.681	0.655	0.471
2 dpt	1.528	1.367	1.445	1.357	1.336	1.493	1.434	1.383	1.524	1.462	1.238	1.499	1.522	1.509	1.376	1.382	1.469	1.265	1.269	1.478	1.462	1.523	1.361	1.508	1.374	1.248	1.365	1.405	1.378	1.327
3 dpt	2.401	2.165	2.373	2.297	2.273	2.376	2.663	2.356	2.481	2.388	2.268	2.525	2.444	2.519	2.314	2.366	2.467	2.085	2.259	2.508	2.448	2.443	2.272	2.741	2.283	2.106	2.313	2.347	2.436	2.243
4 dpt	3.831	3.437	3.635	3.573	3.475	3.671	3.828	3.642	3.667	3.672	3.188	3.669	3.708	3.847	3.439	3.63	3.648	3.05	3.456	3.743	3.711	3.826	3.568	3.977	3.513	3.115	3.572	3.668	3.64	3.232
5 dpt	4.978	4.488	4.679	4.701	4.718	4.896	5.101	4.932	4.994	5.025	4.293	4.812	4.932	5.094	4.726	4.703	4.945	4.139	4.702	4.881	5.142	5.238	4.715	5.499	4.793	4.041	4.946	4.819	4.843	4.476
6 dpt	6.341	5.83	5.938	5.927	6.082	6.195	6.57	6.333	6.251	6.243	5.428	6.024	6.368	6.577	6.064	6.149	6.216	5.206	6.061	6.225	6.558	6.354	5.929	6.993	6.24	5.206	6.147	6.048	6.209	5.79
7 dpt	8.204	7.363	7.463	7.595	7.725	7.917	8.361	8.263	7.78	7.901	7.077	7.538	8.093	8.069	7.71	7.765	7.917	6.578	7.588	7.735	7.928	8.024	7.574	8.575	7.878	6.588	7.782	7.501	7.825	7.417
Replicate 2	R1	R2	R3	R4	R5	R6	R7	R8	R9	R10	R11	R12	R13	R14	R15	R16	R17	R18	R19	R20	R21	R22	R23	R24	R25	R26	R27	R28	R29	R30
1 dpt	0.649	0.725	0.601	0.733	0.518	0.717	0.742	0.703	0.619	0.661	0.729	0.692	0.622	0.705	0.537	0.69	0.608	0.666	0.638	0.712	0.749	0.709	0.754	0.743	0.647	0.604	0.695	0.703	0.79	0.535
2 dpt	1.42	1.496	1.327	1.526	1.211	1.485	1.47	1.431	1.336	1.404	1.49	1.351	1.467	1.544	1.313	1.594	1.383	1.479	1.502	1.525	1.589	1.49	1.515	1.343	1.362	1.395	1.497	1.542	1.538	1.246
3 dpt	2.331	2.563	2.149	2.44	2.263	2.353	2.453	2.335	2.193	2.43	2.35	2.193	2.512	2.557	2.142	2.491	2.323	2.449	2.368	2.33	2.576	2.457	2.535	2.339	2.23	2.353	2.514	2.649	2.492	2.126
4 dpt	3.19	3.507	3.131	3.305	3.246	3.371	3.458	3.318	3.208	3.327	3.29	3.133	3.442	3.586	3.14	3.56	3.159	3.588	3.558	3.42	3.676	3.569	3.7	3.291	3.223	3.442	3.487	3.616	3.508	3.016
5 dpt	4.16	4.792	4.095	4.235	4.388	4.332	4.405	4.204	4.123	4.308	4.314	4.052	4.698	4.655	4.231	4.617	4.088	4.624	4.655	4.579	4.695	4.803	4.74	4.342	4.201	4.63	4.552	4.602	4.728	4.249
6 dpt	5.279	5.991	5.218	5.42	5.869	5.433	5.392	5.202	5.349	5.579	5.522	5.018	5.969	5.897	5.504	6.044	5.081	6.009	6.135	5.889	5.948	6.144	5.93	5.614	5.145	5.926	5.741	5.749	5.845	5.417
7 dpt	6.401	7.407	6.469	6.596	7.21	6.561	6.609	6.29	6.571	6.911	6.871	6.166	7.511	7.037	6.907	7.608	5.997	7.444	7.695	7.635	7.216	7.582	7.272	6.858	6.13	7.067	7.336	7.006	7.075	6.766
Replicate 3	R1	R2	R3	R4	R5	R6	R7	R8	R9	R10	R11	R12	R13	R14	R15	R16	R17	R18	R19	R20	R21	R22	R23	R24	R25	R26	R27	R28	R29	R30
1 dpt	0.67	0.409	0.513	0.449	0.481	0.526	0.515	0.485	0.449	0.699	0.441	0.581	0.481	0.442	0.582	0.507	0.473	0.442	0.439	0.515	0.439	0.58	0.467	0.545	0.428	0.501	0.439	0.407	0.491	0.542
2 dpt	1.316	1.288	1.189	1.192	1.08	1.344	1.272	1.133	1.103	1.476	1.117	1.301	0.988	1.06	1.292	1.194	1.182	1.055	1.086	1.089	1.087	1.403	1.206	1.164	1.002	1.168	1.019	1.116	1.232	1.127
3 dpt	2.244	2.005	2.14	2.107	2.096	2.191	2.232	1.847	2.121	2.399	2.004	2.163	1.912	1.942	2.312	2.044	2.031	2.04	2.037	2.01	1.902	2.314	1.885	2.061	1.782	2.111	1.867	2.034	2.083	1.978
4 dpt	3.41	3.471	3.519	3.255	3.289	3.684	3.206	2.806	2.954	3.597	2.873	3.208	2.773	3.269	3.565	3.08	2.979	3.128	3.2	2.827	3.164	3.813	2.842	3.257	2.871	3.294	2.584	2.921	3.214	3.025
5 dpt	4.935	4.498	4.682	4.523	4.56	4.738	4.207	3.921	4.041	4.889	4.284	4.459	3.935	4.368	4.806	4.146	4.105	4.031	4.29	3.791	4.37	5.132	3.864	4.396	4.319	4.133	3.839	4.134	4.449	4.227
6 dpt	6.04	5.687	5.856	6.114	5.819	6.188	5.395	4.803	5.229	6.104	5.315	5.828	4.97	5.61	5.959	5.46	5.09	5.173	5.649	4.742	5.723	6.317	4.763	5.301	5.382	5.225	4.975	5.317	5.697	5.215
7 dpt	7.35	7.097	7.863	7.322	7.233	7.614	6.43	5.753	6.527	7.457	6.801	7.33	6.22	7.026	7.431	6.797	6.287	6.224	7.166	5.775	7.279	7.706	5.909	6.571	6.858	6.216	6.426	6.588	7.067	6.424

## Sheet: soc1-6
	R1	R2	R3	R4	R5	R6	R7	R8	R9	R10	R11	R12	R13	R14	R15	R16	R17	R18	R19	R20	R21	R22	R23	R24	R25	R26	R27	R28	R29	R30
Replicate 1
1 dpt	0.672	0.667	0.617	0.558	0.738	0.543	0.489	0.608	0.603	0.614	0.587	0.544	0.588	0.647	0.425	0.603	0.641	0.66	0.49	0.642	0.734	0.669	0.513	0.598	0.722	0.618	0.68	0.684	0.65	0.528
2 dpt	1.464	1.4	1.336	1.188	1.568	1.208	1.33	1.481	1.362	1.344	1.311	1.436	1.31	1.374	1.372	1.382	1.487	1.17	1.294	1.444	1.479	1.307	1.28	1.557	1.592	1.446	1.345	1.525	1.422	1.354
3 dpt	2.5	2.36	2.358	1.979	2.557	2.208	2.332	2.521	2.301	2.422	2.221	2.494	2.107	2.281	2.354	2.342	2.557	1.887	2.27	2.513	2.323	2.151	2.122	2.715	2.527	2.476	2.142	2.422	2.172	2.154
4 dpt	3.677	3.41	3.573	2.958	3.656	3.231	3.593	3.836	3.444	3.772	3.297	3.65	3.229	3.419	3.583	3.738	3.664	2.719	3.493	3.84	3.256	2.957	3.221	3.852	3.869	3.802	3.458	3.607	3.578	3.257
5 dpt	4.761	4.716	4.779	3.975	4.911	4.528	4.885	5.142	4.771	4.936	4.413	4.916	4.187	4.292	4.885	4.883	5.018	3.43	4.697	4.972	4.24	3.902	4.084	5.209	5.133	4.534	4.71	4.752	4.796	4.344
6 dpt	5.955	5.946	6.132	5.179	6.351	5.747	6.106	6.42	6.079	6.446	5.437	6.136	5.167	5.478	6.145	6.231	6.223	4.417	5.994	6.334	5.21	4.885	5.434	6.658	6.428	5.631	5.761	5.936	6.065	5.563
7 dpt	7.682	7.399	7.716	6.501	7.637	6.939	7.728	8.019	7.753	8.163	6.835	7.516	6.225	6.672	7.962	7.794	7.972	5.6	7.545	8.086	6.388	6.07	6.718	8.281	8.034	6.537	7.13	7.547	7.573	7.062
Replicate 2	R1	R2	R3	R4	R5	R6	R7	R8	R9	R10	R11	R12	R13	R14	R15	R16	R17	R18	R19	R20	R21	R22	R23	R24	R25	R26	R27	R28	R29	R30
1 dpt	0.514	0.641	0.709	0.742	0.638	0.727	0.571	0.655	0.727	0.737	0.668	0.635	0.586	0.706	0.749	0.678	0.739	0.715	0.684	0.741	0.61	0.701	0.749	0.725	0.626	0.692	0.735	0.767	0.642	0.684
2 dpt	1.256	1.362	1.296	1.622	1.399	1.72	1.352	1.414	1.588	1.488	1.345	1.291	1.226	1.678	1.439	1.494	1.507	1.35	1.455	1.454	1.305	1.473	1.562	1.449	1.425	1.452	1.437	1.62	1.389	1.451
3 dpt	2.081	2.183	2.004	2.505	2.45	2.751	2.292	2.416	2.528	2.41	2.328	2.186	2.033	2.64	2.355	2.274	2.578	2.196	2.427	2.449	2.115	2.46	2.558	2.488	2.4	2.419	2.342	2.585	2.187	2.353
4 dpt	3.047	3.16	2.978	3.602	3.449	3.793	3.197	3.361	3.53	3.511	3.199	3.133	2.919	4.079	3.818	3.253	3.691	3.071	3.444	3.447	2.947	3.336	3.563	3.359	3.314	3.38	3.222	3.603	3.03	3.382
5 dpt	4.04	4.238	3.853	4.526	4.51	4.982	4.149	4.398	4.632	4.694	4.275	4.117	3.777	4.818	4.078	4.047	4.75	3.866	4.505	4.479	3.878	4.327	4.703	4.323	4.363	4.685	4.364	4.674	4.022	4.486
6 dpt	5.282	5.52	4.964	5.591	5.888	6.267	5.223	5.663	5.923	5.826	5.302	5.277	4.726	6.028	4.981	4.968	5.907	4.96	5.588	5.6	4.964	5.413	5.877	5.662	5.555	6.107	5.703	5.972	5.122	5.536
7 dpt	6.557	6.695	5.843	6.774	7.375	7.526	6.269	6.81	7.386	7.13	6.576	6.573	5.679	7.65	6.056	5.912	7.044	5.972	6.894	6.986	5.899	6.416	7.213	6.687	6.617	7.34	7.212	7.231	6.235	6.974
Replicate 3	R1	R2	R3	R4	R5	R6	R7	R8	R9	R10	R11	R12	R13	R14	R15	R16	R17	R18	R19	R20	R21	R22	R23	R24	R25	R26	R27	R28	R29	R30
1 dpt	0.63	0.535	0.581	0.555	0.516	0.51	0.574	0.617	0.616	0.541	0.541	0.514	0.633	0.624	0.541	0.556	0.748	0.546	0.507	0.58	0.507	0.549	0.709	0.604	0.614	0.405	0.512	0.587	0.59	0.473
2 dpt	1.226	1.124	1.195	1.104	1.335	1.109	1.392	1.346	1.437	1.284	1.362	1.368	1.322	1.367	1.019	1.339	1.644	1.227	1.22	1.086	1.153	1.427	1.391	1.3	1.222	1.088	1.329	1.31	1.097	1.021
3 dpt	2.316	2.087	2.124	1.972	2.322	2.164	2.494	2.246	2.223	2.333	2.481	2.216	2.173	2.392	1.796	2.194	2.732	1.977	2.147	1.897	2.009	2.355	2.487	2.42	2.02	2.178	2.193	2.491	1.975	1.671
4 dpt	3.523	2.998	3.275	2.975	3.471	3.147	3.616	3.316	3.488	3.383	3.627	3.346	3.46	3.649	2.781	3.416	4.057	3.166	3.331	2.742	3.125	3.453	3.607	3.518	3.103	3.344	3.292	3.589	3.04	2.725
5 dpt	4.686	4.027	4.325	3.811	4.313	4.297	4.909	4.27	4.695	4.495	4.752	4.498	4.411	4.986	3.675	4.635	5.462	4.326	4.519	3.693	4.082	4.744	4.881	4.85	4.085	4.548	4.439	4.658	3.974	3.671
6 dpt	5.804	4.907	5.385	4.746	5.213	5.316	6.25	5.563	5.73	5.682	5.974	6.076	5.512	5.909	4.57	5.847	6.79	5.29	5.711	4.427	5.103	6.029	5.968	6.238	5.179	5.867	5.656	5.799	5.091	4.556
7 dpt	6.942	6.004	6.558	5.815	6.224	6.54	7.605	6.88	6.976	7.009	7.263	7.334	6.762	7.268	5.629	7.211	8.071	6.511	6.931	5.282	6.245	7.398	7.41	7.427	6.245	7.097	6.985	7.052	6.25	5.56

## Sheet: xal2-2 agl24-4
	R1	R2	R3	R4	R5	R6	R7	R8	R9	R10	R11	R12	R13	R14	R15	R16	R17	R18	R19	R20	R21	R22	R23	R24	R25	R26	R27	R28	R29	R30
Replicate 1
1 dpt	0.528	0.535	0.5	0.581	0.342	0.433	0.421	0.528	0.55	0.567	0.582	0.456	0.445	0.473	0.423	0.61	0.431	0.461	0.427	0.559	0.39	0.534	0.455	0.558	0.403	0.586	0.524	0.57	0.385	0.437
2 dpt	1.213	1.22	1.021	1.212	1	1.14	0.993	1.17	1.155	1.361	1.334	1.17	1.104	1.116	1.05	1.28	1.091	1.229	1.185	1.13	1.235	1.272	1.099	1.21	1.054	1.224	1.186	1.26	0.947	1.189
3 dpt	2.089	1.966	1.687	2.039	1.636	1.86	1.856	1.949	1.948	2.176	2.107	2.002	1.784	1.912	1.87	2.113	1.749	1.945	1.864	1.835	1.927	2.213	1.826	1.963	1.775	2.063	2.113	2.166	1.687	1.974
4 dpt	3.015	2.796	2.577	2.803	2.804	2.734	2.802	2.717	2.83	3.071	2.882	2.812	2.418	2.744	2.879	2.913	2.796	2.776	2.841	2.811	2.768	3.118	2.882	2.915	2.649	2.97	2.856	2.951	2.502	2.589
5 dpt	3.799	3.465	3.412	3.645	3.581	3.296	3.595	3.438	3.794	4.123	3.718	3.851	2.985	3.67	3.725	3.603	3.719	3.667	3.792	3.665	3.713	3.989	3.718	3.545	3.437	3.861	3.751	3.746	3.305	3.517
6 dpt	4.691	4.304	4.113	4.705	4.693	4.254	4.547	4.221	4.722	4.961	4.51	4.793	3.729	4.468	4.7	4.432	4.777	4.719	4.738	4.6	4.807	4.825	4.724	4.235	4.478	4.868	4.635	4.447	4.047	4.465
7 dpt	5.897	5.435	4.846	5.767	5.732	5.433	5.681	5.172	5.997	6.268	5.461	6.107	4.827	5.836	5.98	5.407	5.91	5.833	5.89	5.755	6.046	6.162	5.961	5.312	5.598	5.973	5.773	5.425	5.096	5.526
Replicate 2	R1	R2	R3	R4	R5	R6	R7	R8	R9	R10	R11	R12	R13	R14	R15	R16	R17	R18	R19	R20	R21	R22	R23	R24	R25	R26	R27	R28	R29	R30
1 dpt	0.591	0.518	0.486	0.582	0.415	0.556	0.49	0.569	0.484	0.573	0.57	0.611	0.623	0.653	0.552	0.62	0.621	0.575	0.638	0.656	0.623	0.681	0.62	0.514	0.683	0.67	0.657	0.654	0.501	0.621
2 dpt	1.203	1.07	1.215	1.35	1.008	1.226	1.069	1.289	1.094	1.408	1.307	1.302	1.382	1.442	1.294	1.334	1.208	1.145	1.282	1.422	1.457	1.347	1.382	1.244	1.356	1.455	1.345	1.363	1.087	1.14
3 dpt	1.989	1.817	2.06	2.137	1.767	1.979	1.698	1.925	1.755	2.046	2.085	1.98	2.233	2.308	2.037	2.043	2.065	1.968	2.119	2.227	2.363	2.091	2.08	1.927	2.235	2.369	2.241	2.179	1.851	2.066
4 dpt	2.731	2.647	2.899	2.937	2.545	2.738	2.41	2.774	2.447	2.762	2.91	2.69	3.043	3.083	2.821	2.666	2.808	2.781	2.928	3.003	3.051	2.883	2.696	2.685	3.037	3.19	2.986	2.981	2.62	2.929
5 dpt	3.467	3.334	3.661	3.6	3.183	3.433	3.178	3.561	3.12	3.594	3.71	3.383	3.855	3.874	3.548	3.261	3.611	3.576	3.649	3.704	3.767	3.575	3.502	3.522	3.686	3.924	3.686	3.499	3.389	3.706
6 dpt	4.115	4.102	4.485	4.385	3.832	4.183	3.937	4.362	3.781	4.356	4.506	4.04	4.564	4.582	4.323	3.973	4.475	4.617	4.531	4.538	4.631	4.525	4.141	4.344	4.393	4.735	4.481	4.353	4.239	4.527
7 dpt	4.778	4.894	5.28	5.047	4.542	5.013	4.79	5.234	4.465	5.116	5.254	4.56	5.235	5.418	5.091	4.694	5.406	5.637	5.503	5.438	5.443	5.321	4.891	5.176	5.071	5.507	5.355	4.982	5.144	5.432
Replicate 3	R1	R2	R3	R4	R5	R6	R7	R8	R9	R10	R11	R12	R13	R14	R15	R16	R17	R18	R19	R20	R21	R22	R23	R24	R25	R26	R27	R28	R29	R30
1 dpt	0.534	0.383	0.441	0.515	0.508	0.444	0.382	0.383	0.509	0.405	0.433	0.439	0.483	0.477	0.439	0.439	0.512	0.532	0.445	0.608	0.392	0.611	0.414	0.411	0.523	0.346	0.479	0.507	0.527	0.455
2 dpt	1.102	1.046	1.118	1.06	1.092	0.984	0.888	0.899	0.954	0.946	0.888	0.951	0.997	1.153	0.968	1.053	1.092	1.011	1.009	1.175	1.008	1.292	1.013	0.985	0.95	0.893	1.109	1.087	1.034	1.064
3 dpt	1.817	2.039	1.823	2.076	1.738	1.835	1.395	1.579	1.603	1.596	1.432	1.586	1.909	1.946	1.644	1.934	1.767	1.695	1.768	1.89	1.585	2.072	1.655	1.596	1.5	1.571	1.875	1.762	1.855	1.916
4 dpt	2.527	2.758	2.674	3.085	2.558	2.831	2.184	2.567	2.456	2.345	2.344	2.441	2.728	3.022	2.592	3.002	2.729	2.423	2.733	2.685	2.427	2.774	2.54	2.514	2.344	2.348	2.69	2.684	2.497	2.742
5 dpt	3.256	3.455	3.654	3.85	3.521	3.481	2.826	3.437	3.505	2.886	3.236	3.272	3.588	3.732	3.204	3.751	3.497	3.214	3.39	3.658	3.22	3.59	3.399	3.122	2.996	3.169	3.605	3.261	3.211	3.721
6 dpt	3.956	4.028	4.455	4.537	4.463	4.185	3.577	4.29	4.497	3.46	4.334	4.049	4.285	4.552	4.035	4.656	4.353	3.966	4.298	4.472	4.04	4.299	4.212	3.831	3.918	3.881	4.455	3.872	3.995	4.566
7 dpt	4.69	4.875	5.403	5.367	5.679	5.101	4.24	5.278	5.477	4.195	5.304	4.832	5.158	5.542	4.8	5.646	5.369	4.854	5.217	5.324	4.991	5.245	5.065	4.608	4.553	4.453	5.441	4.651	5.013	5.376

## Sheet: xal2-2 soc1-6
	R1	R2	R3	R4	R5	R6	R7	R8	R9	R10	R11	R12	R13	R14	R15	R16	R17	R18	R19	R20	R21	R22	R23	R24	R25	R26	R27	R28	R29	R30
Replicate 1
1 dpt	0.584	0.477	0.454	0.444	0.786	0.549	0.573	0.563	0.542	0.49	0.559	0.668	0.53	0.588	0.587	0.534	0.552	0.403	0.503	0.516	0.521	0.506	0.501	0.554	0.542	0.57	0.51	0.615	0.496	0.428
2 dpt	1.363	1.326	1.176	1.213	1.461	1.341	1.196	1.46	1.237	1.079	1.205	1.272	1.135	1.194	1.188	1.189	1.261	1.001	1.191	1.302	1.342	1.328	1.315	1.255	1.213	1.287	1.277	1.417	1.22	1.089
3 dpt	2.292	2.203	1.934	1.854	2.345	2.129	2.179	2.47	2.23	2.115	2.302	2.233	1.925	2.086	2.025	1.892	2.167	1.728	2.139	2.08	2.358	2.312	2.287	2.175	1.987	2.176	2.205	2.337	2.05	2.003
4 dpt	3.387	3.426	3.091	2.764	3.416	3.265	3.24	3.68	3.453	3.106	3.174	3.399	2.823	2.992	2.869	2.927	3.047	2.404	3.336	2.969	3.511	3.488	3.306	3.111	2.966	2.912	3.222	3.488	3.023	2.817
5 dpt	4.411	4.576	4.09	3.582	4.523	4.223	4.251	4.859	4.733	4.316	4.217	4.785	3.821	4.058	3.749	3.776	4.117	3.412	4.26	3.87	4.647	4.904	4.445	4.104	3.915	3.939	4.159	4.668	3.944	3.828
6 dpt	5.489	5.955	5.291	4.517	5.677	5.324	5.361	6.263	5.913	5.355	5.412	5.887	4.913	5.054	4.431	4.855	5.207	4.133	5.448	4.757	5.995	6.214	5.671	5.23	4.654	5.079	5.417	5.942	4.959	4.556
7 dpt	6.829	7.487	6.743	5.647	7.012	6.545	6.62	7.771	7.328	6.712	6.691	6.992	6.258	6.398	5.402	6.064	6.441	5.232	6.953	6.122	7.636	7.768	7.072	6.211	5.785	6.144	6.746	7.203	6.08	5.569
Replicate 2	R1	R2	R3	R4	R5	R6	R7	R8	R9	R10	R11	R12	R13	R14	R15	R16	R17	R18	R19	R20	R21	R22	R23	R24	R25	R26	R27	R28	R29	R30
1 dpt	0.639	0.518	0.605	0.468	0.625	0.663	0.603	0.534	0.629	0.567	0.471	0.481	0.535	0.567	0.544	0.619	0.501	0.527	0.537	0.622	0.699	0.518	0.673	0.552	0.606	0.476	0.587	0.631	0.548	0.61
2 dpt	1.296	1.211	1.09	1.055	1.337	1.357	1.347	1.26	1.335	1.277	1.216	1.085	1.194	1.328	1.303	1.313	1.211	1.013	1.196	1.363	1.408	1.035	1.412	1.021	1.36	1.041	1.246	1.439	1.142	1.32
3 dpt	2.167	2.112	1.773	1.696	2.222	2.028	2.207	2.088	2.149	2.058	1.951	1.746	2.027	2.244	2.114	2.252	1.945	1.598	1.91	2.242	2.291	1.572	2.327	1.901	2.273	1.836	2.076	2.434	2.124	2.199
4 dpt	3.032	3.067	2.615	2.383	3.097	2.963	3.138	2.913	3.046	2.82	2.736	2.359	2.958	3.094	2.993	3.265	2.771	2.257	2.652	3.145	3.212	2.103	3.385	2.867	3.245	2.529	2.81	3.388	3.008	3.229
5 dpt	3.912	4.082	3.425	3.126	4.067	3.888	4.08	3.846	3.871	3.538	3.578	3.041	4.051	3.921	3.967	4.24	3.711	2.842	3.347	3.992	4.335	2.762	4.467	3.733	4.228	3.304	3.716	4.418	3.991	4.095
6 dpt	4.841	5.117	4.415	3.869	5.063	4.876	5.162	4.854	4.854	4.383	4.357	3.822	5.228	4.826	4.996	5.418	4.903	3.612	4.249	5.023	5.438	3.253	5.645	4.91	5.196	4.082	4.595	5.456	4.967	5.058
7 dpt	5.771	6.162	5.313	4.576	5.997	6.005	6.144	5.648	5.72	5.298	5.253	4.583	6.488	5.813	5.984	6.359	5.725	4.298	5.065	5.968	6.681	3.9	6.878	6.2	6.239	4.918	5.38	6.617	5.944	5.819
Replicate 3	R1	R2	R3	R4	R5	R6	R7	R8	R9	R10	R11	R12	R13	R14	R15	R16	R17	R18	R19	R20	R21	R22	R23	R24	R25	R26	R27	R28	R29
1 dpt	0.544	0.405	0.532	0.447	0.547	0.442	0.647	0.525	0.512	0.45	0.485	0.459	0.486	0.441	0.509	0.476	0.481	0.508	0.608	0.509	0.491	0.574	0.546	0.511	0.478	0.509	0.441	0.405	0.465
2 dpt	1.28	1.087	1.246	1.055	1.202	1.151	1.363	1.145	1.292	0.997	1.203	1.03	1.134	1.2	1.27	1.168	1.123	1.257	1.261	1.324	1.274	1.441	1.377	1.259	0.951	1.155	1.095	1.05	1.076
3 dpt	2.192	1.876	2.032	1.708	2.087	2.101	2.345	2.066	2.335	1.896	1.853	1.71	1.843	1.988	2.113	1.878	1.803	2.145	2.038	2.312	2.157	2.288	1.833	2.209	1.722	1.966	1.745	1.971	1.921
4 dpt	3.138	2.603	3.167	2.644	3.205	3.153	3.158	2.858	3.39	2.641	2.768	2.597	2.658	3.03	3.04	3.014	2.724	3.381	3.066	3.403	3.356	3.541	2.748	3.47	2.466	3.082	2.81	3.255	2.841
5 dpt	4.198	3.431	4.323	3.489	4.02	4.268	3.995	3.438	4.279	3.524	3.77	3.515	3.503	4.036	3.918	4.115	3.469	4.381	4.227	4.626	4.526	4.827	3.39	4.64	3.458	4.251	4.001	4.377	3.864
6 dpt	5.131	4.19	5.642	4.484	5.029	4.98	4.806	4.257	5.261	4.508	4.427	4.449	4.451	5.076	5.075	4.942	4.255	5.703	5.21	5.88	5.712	5.983	4.305	5.776	4.549	5.11	5.155	5.584	4.514
7 dpt	6.264	4.899	6.489	5.411	6.045	6.009	5.913	5.344	6.384	5.406	5.274	5.391	5.228	6.279	6.098	6.11	5.026	6.9	6.432	7.1	7.096	7.234	5.113	7.234	5.516	6.146	6.271	6.635	5.528

## Sheet: agl24-4 soc1-6
	R1	R2	R3	R4	R5	R6	R7	R8	R9	R10	R11	R12	R13	R14	R15	R16	R17	R18	R19	R20	R21	R22	R23	R24	R25	R26	R27	R28	R29	R30
Replicate 1	0	0	0	0	0	0	0	0	0	0	0	0	0	0	0	0	0	0	0	0	0	0	0	0	0	0	0	0	0	0
1 dpt	0.711	0.413	0.628	0.682	0.584	0.478	0.497	0.583	0.618	0.493	0.507	0.579	0.588	0.652	0.716	0.631	0.429	0.542	0.599	0.705	0.506	0.555	0.501	0.586	0.619	0.443	0.565	0.568	0.568	0.618
2 dpt	1.394	1.125	1.321	1.732	1.385	1.188	1.205	1.378	1.442	1.3	1.298	1.151	1.252	1.442	1.559	1.499	1.496	1.274	1.392	1.457	1.099	1.166	1.306	1.063	1.334	1.148	1.327	1.298	1.47	1.362
3 dpt	2.449	2.055	2.183	2.759	2.228	2.086	2.198	2.343	2.317	2.131	2.115	2.124	2.033	2.135	2.579	2.518	2.333	2.237	2.286	2.639	1.81	1.852	2.342	1.876	2.295	2.085	2.337	2.122	2.282	2.186
4 dpt	3.702	3.144	3.057	4.135	3.43	2.99	3.141	3.467	3.304	3.408	3.18	3.318	3.059	3.149	3.789	3.731	3.657	3.45	3.345	3.938	2.832	2.8	3.459	2.685	3.251	2.903	3.507	3.151	3.393	3.388
5 dpt	4.967	4.313	4.071	5.398	4.663	4.214	4.187	5.089	4.477	4.545	4.201	4.323	4.044	4.169	5.06	4.92	4.864	4.634	4.361	5.41	3.949	3.794	4.645	3.816	4.448	3.879	4.655	4.15	4.445	4.482
6 dpt	6.126	5.323	4.764	6.644	5.92	5.026	5.352	6.197	5.569	5.646	5.152	5.537	4.989	5.384	6.315	6.154	6.097	5.714	5.631	6.888	4.94	4.798	5.739	4.676	5.484	5.049	5.907	5.224	5.474	5.592
7 dpt	7.782	6.959	5.903	8.242	7.449	6.548	6.734	8.027	6.978	7.112	6.539	7.003	6.13	6.502	8.058	7.64	7.936	7.092	7.159	8.704	6.382	5.878	7.064	5.651	6.927	6.298	7.552	6.627	6.838	7.126
Replicate 2	R1	R2	R3	R4	R5	R6	R7	R8	R9	R10	R11	R12	R13	R14	R15	R16	R17	R18	R19	R20	R21	R22	R23	R24	R25	R26	R27	R28	R29	R30
1 dpt	0.671	0.69	0.636	0.727	0.692	0.673	0.552	0.761	0.701	0.727	0.629	0.661	0.658	0.612	0.586	0.623	0.671	0.623	0.673	0.691	0.631	0.712	0.554	0.595	0.531	0.587	0.64	0.684	0.582	0.627
2 dpt	1.349	1.558	1.34	1.52	1.507	1.441	1.256	1.53	1.402	1.549	1.372	1.497	1.424	1.429	1.398	1.588	1.5	1.423	1.467	1.503	1.461	1.453	1.414	1.289	1.258	1.363	1.588	1.688	1.426	1.469
3 dpt	2.279	2.507	2.281	2.35	2.545	2.275	2.07	2.52	2.266	2.394	2.351	2.426	2.255	2.456	2.429	2.479	2.486	2.384	2.483	2.366	2.353	2.36	2.265	2.224	2.17	2.146	2.593	2.654	2.31	2.351
4 dpt	3.198	3.635	3.288	3.263	3.69	3.446	3.016	3.503	3.222	3.318	3.376	3.517	3.199	3.501	3.363	3.409	3.483	3.17	3.296	3.27	3.149	3.292	3.278	3.108	3.209	3.107	3.686	3.74	3.379	3.381
5 dpt	4.174	4.818	4.466	4.275	4.791	4.576	4.002	4.612	4.155	4.425	4.429	4.743	4.137	4.61	4.568	4.509	4.71	4.153	4.273	4.234	4.191	4.402	4.555	4.17	4.288	4.159	4.789	4.868	4.443	4.358
6 dpt	5.411	6.165	5.779	5.37	6.057	5.94	5.142	5.988	5.286	5.672	5.791	6.088	5.141	6.071	5.931	5.656	6.047	5.189	5.167	5.219	5.215	5.519	5.774	5.091	5.665	5.313	5.987	6.097	5.624	5.622
7 dpt	6.415	7.647	7.239	6.509	7.44	7.351	6.368	7.368	6.321	6.951	7.104	7.317	6.233	7.413	7.502	6.83	7.427	6.165	6.185	6.134	6.374	6.82	7.205	6.243	7.059	6.638	7.298	7.568	6.888	6.901
Replicate 3	R1	R2	R3	R4	R5	R6	R7	R8	R9	R10	R11	R12	R13	R14	R15	R16	R17	R18	R19	R20	R21	R22	R23	R24	R25	R26	R27	R28	R29	R30
1 dpt	0.66	0.651	0.715	0.648	0.587	0.459	0.507	0.651	0.546	0.549	0.509	0.59	0.421	0.508	0.552	0.574	0.578	0.48	0.616	0.584	0.685	0.469	0.652	0.587	0.566	0.683	0.508	0.749	0.61	0.576
2 dpt	1.141	1.326	1.492	1.371	1.406	1.255	1.201	1.546	1.452	1.266	1.138	1.304	1.165	1.164	1.307	1.326	1.22	1.301	1.365	1.33	1.417	1.301	1.45	1.339	1.221	1.433	1.122	1.605	1.429	1.291
3 dpt	1.916	2.216	2.424	2.385	2.262	2.12	2.125	2.698	2.396	2.35	2.152	2.185	2.046	2.046	2.364	2.423	1.997	2.125	2.413	2.404	2.452	2.198	2.633	2.22	2.271	2.254	1.804	2.654	2.484	2.049
4 dpt	2.793	3.269	3.474	3.338	3.423	3.093	3.312	3.686	3.555	3.479	3.134	3.359	3.135	3.19	3.484	3.615	2.916	3.362	3.386	3.69	3.75	3.222	3.81	3.307	2.986	3.071	2.87	3.638	3.656	3.039
5 dpt	3.877	4.285	4.602	4.454	4.504	4.286	4.368	4.736	4.655	4.815	4.28	4.39	4.395	4.241	4.79	4.983	4.008	4.577	4.702	4.913	4.628	4.44	5.247	4.336	4.174	4.267	3.954	4.834	4.922	4.113
6 dpt	4.822	5.659	5.667	5.606	5.391	5.15	5.504	5.91	5.828	6.049	5.645	5.416	5.522	5.223	6.186	6.344	4.816	5.566	5.903	6.196	6.002	5.608	6.196	5.39	5.093	5.213	4.931	5.955	6.16	5.252
7 dpt	5.982	7.201	6.782	6.884	6.519	6.4	6.859	7.421	7.163	7.391	6.948	6.53	6.946	6.618	7.753	7.7	5.832	6.653	7.188	7.474	7.362	6.962	7.406	6.288	6.242	6.502	6.15	7.149	7.637	6.51

## Sheet: triple mutant
	R1	R2	R3	R4	R5	R6	R7	R8	R9	R10	R11	R12	R13	R14	R15	R16	R17	R18	R19	R20	R21	R22	R23	R24	R25	R26	R27	R28	R29	R30
Replicate 1
1 dpt	0.649	0.45	0.463	0.487	0.326	0.544	0.409	0.504	0.526	0.47	0.631	0.476	0.499	0.463	0.422	0.494	0.419	0.399	0.561	0.407	0.42	0.346	0.55	0.749	0.588	0.618	0.447	0.532	0.557	0.696
2 dpt	1.268	1.017	1.154	1.065	0.963	1.169	0.827	0.965	1.274	1.131	1.251	1.093	1.086	1.136	1.13	1.003	1.108	1.05	1.238	0.881	0.987	1.254	1.367	1.456	1.071	1.233	1.143	1.128	1.287	1.219
3 dpt	2.255	1.89	1.869	1.873	1.709	1.936	1.465	1.676	2.211	1.923	1.977	1.932	1.83	1.987	1.842	1.468	1.939	1.8	1.969	1.471	1.866	1.977	1.986	2.293	1.873	2.095	1.905	1.8	1.998	1.979
4 dpt	3.232	2.635	2.514	2.793	2.496	2.775	2.15	2.302	3.235	2.589	2.899	2.941	2.762	3.022	2.608	2.392	2.898	2.588	3.038	2.335	2.977	2.798	2.76	3.246	2.642	3.072	2.942	2.594	2.877	3.041
5 dpt	4.143	3.229	3.211	3.597	3.19	3.398	2.77	3.039	4.487	3.57	3.864	3.801	3.772	3.964	3.42	3.237	3.51	3.041	4.059	3.114	4.001	3.679	3.663	4.08	3.461	4.088	3.938	3.29	3.784	3.968
6 dpt	5.199	4.025	4.193	4.621	3.925	4.365	3.598	3.974	5.783	4.466	4.876	4.713	4.812	5.058	4.202	4.034	4.336	3.985	5.158	3.962	5.177	4.633	4.571	5.034	4.104	4.917	4.977	4.248	4.807	5.01
7 dpt	6.233	4.851	5.332	5.702	4.778	5.283	4.602	4.95	7.119	5.239	6.396	5.879	5.937	6.589	5.085	4.851	5.123	4.973	6.53	4.891	6.314	5.868	5.825	6.193	5.01	6.191	6.24	5.307	6.05	6.314
Replicate 2	R1	R2	R3	R4	R5	R6	R7	R8	R9	R10	R11	R12	R13	R14	R15	R16	R17	R18	R19	R20	R21	R22	R23	R24	R25	R26	R27	R28	R29	R30
1 dpt	0.527	0.59	0.602	0.552	0.464	0.6	0.536	0.638	0.57	0.622	0.544	0.477	0.518	0.54	0.616	0.535	0.646	0.46	0.556	0.586	0.604	0.638	0.655	0.518	0.654	0.595	0.741	0.602	0.453	0.645
2 dpt	1.055	1.11	1.178	1.215	1.003	1.238	1.026	1.225	1.08	1.254	1.12	1.083	1.21	1.213	1.185	1.137	1.376	1.146	1.28	1.168	1.206	1.276	1.207	1.198	1.225	1.261	1.505	1.294	1.139	1.258
3 dpt	1.791	1.844	1.942	2.061	1.686	2.038	1.866	1.889	1.805	2.067	1.847	1.917	1.933	1.925	1.99	1.726	2.201	1.777	1.936	1.725	1.85	1.9	1.97	1.88	1.907	1.926	2.317	1.954	1.809	1.862
4 dpt	2.567	2.402	2.626	2.988	2.308	2.762	2.471	2.621	2.483	2.846	2.632	2.574	2.726	2.687	2.686	2.46	3.079	2.51	2.72	2.312	2.575	2.51	2.844	2.663	2.537	2.613	3.011	2.524	2.516	2.415
5 dpt	3.205	3.063	3.386	3.887	3.004	3.381	3.076	3.449	3.278	3.583	3.445	3.272	3.648	3.354	3.524	3.168	3.89	3.375	3.341	3.109	3.268	3.12	3.613	3.414	3.158	3.37	3.9	3.088	3.27	2.977
6 dpt	3.94	3.768	4.123	4.871	3.732	4.164	3.739	4.432	4.049	4.472	4.23	4.041	4.555	4.088	4.213	4.074	4.752	4.295	4.134	3.853	3.997	3.808	4.418	4.244	3.979	4.098	4.861	3.744	4.209	3.495
7 dpt	4.78	4.491	4.842	5.9	4.401	4.994	4.543	5.348	4.935	5.32	5.151	4.717	5.262	4.929	5.007	4.791	5.563	5.09	4.843	4.657	4.673	4.356	5.22	5.021	4.741	4.706	5.445	4.4	4.978	4.022
Replicate 3	R1	R2	R3	R4	R5	R6	R7	R8	R9	R10	R11	R12	R13	R14	R15	R16	R17	R18	R19	R20	R21	R22	R23	R24	R25	R26	R27	R28	R29	R30
1 dpt	0.444	0.462	0.441	0.405	0.441	0.495	0.372	0.473	0.541	0.448	0.483	0.527	0.526	0.477	0.388	0.453	0.413	0.473	0.543	0.475	0.432	0.376	0.576	0.576	0.494	0.508	0.541	0.507	0.545	0.447
2 dpt	0.951	1.031	0.927	0.951	1.091	1.228	0.985	1.073	1.047	0.952	1.074	1.025	1.078	1.127	0.993	1.027	1.234	1.027	1.057	0.981	1.011	0.896	1.285	1.051	1.017	1.15	1.182	1.177	1.091	1.028
3 dpt	1.676	1.859	1.575	1.597	1.934	1.873	1.728	1.853	1.788	1.708	1.586	1.67	1.858	1.757	1.601	1.777	1.952	1.828	1.853	1.497	1.662	1.418	1.911	1.629	1.855	1.968	1.932	1.841	1.531	1.545
4 dpt	2.3	2.707	2.326	2.381	2.887	2.72	2.676	2.7	2.438	2.566	2.214	2.52	2.508	2.582	2.422	2.587	2.797	2.588	2.677	2.221	2.472	2.158	2.823	2.377	2.834	2.915	2.748	2.653	2.246	2.291
5 dpt	3.251	3.556	3.125	3.224	3.839	3.843	3.344	3.48	3.114	3.605	3.14	3.271	3.423	3.531	3.27	3.412	3.853	3.393	3.487	3.081	3.328	2.892	3.771	3.188	3.446	3.797	3.561	3.54	3.268	2.973
6 dpt	4.076	4.672	3.935	3.899	4.754	4.809	4.236	4.416	3.763	4.7	3.984	4.03	4.183	4.256	4.081	4.206	4.55	4.246	4.38	3.858	3.974	3.549	4.589	4.168	4.149	4.748	4.342	4.084	3.981	3.685
7 dpt	4.797	5.62	4.613	4.541	5.674	5.893	5.065	5.358	4.485	5.711	4.751	4.836	5.052	5.169	5.241	5.306	5.297	5.054	5.279	4.69	4.723	4.346	5.517	5.057	4.926	5.611	5.405	4.895	4.937	4.09

## Sheet: 35SAGL24
Replicate 1
	R1	R2	R3	R4	R5	R6	R7	R8	R9	R10	R11	R12	R13	R14	R15	R16	R17	R18	R19	R20	R21	R22	R23	R24	R25	R26	R27	R28	R29	R30
1 dpt	0.623	0.764	0.584	0.56	0.614	0.491	0.634	0.612	0.679	0.553	0.609	0.446	0.647	0.775	0.424	0.622	0.528	0.682	0.542	0.769	0.653	0.508	0.584	0.537	0.538	0.697	0.92	0.645	0.666	0.598
2 dpt	1.585	1.885	1.682	1.337	1.713	1.393	1.54	1.508	1.646	1.375	1.263	1.245	1.658	1.58	1.12	1.683	1.413	1.798	1.407	1.809	1.772	1.433	1.35	1.191	1.318	1.633	1.962	1.673	1.517	1.56
3 dpt	2.446	3.053	2.512	2.165	2.822	2.416	2.725	2.519	2.908	2.195	1.997	2.13	2.764	2.538	1.968	2.8	2.204	2.596	2.227	2.886	2.825	2.242	2.313	2.12	2.224	2.76	3.122	2.8	2.628	2.766
4 dpt	3.561	4.422	3.703	3.07	4.237	3.581	4.123	3.619	3.856	3.251	3.126	3.274	3.869	3.572	3.031	4.184	3.297	3.965	3.189	4.177	4.243	3.431	3.445	3	3.297	3.63	4.502	4.12	3.956	4.103
5 dpt	4.797	5.917	5.035	4.057	5.75	4.999	5.691	4.941	5.217	4.523	4.135	4.529	5.425	4.873	4.486	5.964	4.518	5.345	4.345	5.638	5.691	4.582	4.753	4.167	4.405	4.84	5.872	5.679	5.263	5.492
6 dpt	6.215	7.556	6.371	5.155	7.393	6.265	7.237	6.278	6.679	5.69	5.174	5.881	6.848	6.086	5.953	7.607	5.775	6.65	5.531	6.995	7.418	6.07	6.071	5.463	5.611	6.178	7.39	7.075	6.815	7.145
7 dpt	7.783	9.089	7.687	6.223	9.066	7.887	8.857	7.587	8.315	7	6.347	7.459	8.397	7.363	7.365	8.992	7.197	8.201	6.809	8.615	8.953	7.413	7.63	6.78	6.914	7.433	8.941	8.552	8.293	8.244
Replicate 2
	R1	R2	R3	R4	R5	R6	R7	R8	R9	R10	R11	R12	R13	R14	R15	R16	R17	R18	R19	R20	R21	R22	R23	R24	R25	R26	R27	R28	R29	R30
1 dpt	0.723	0.525	0.485	0.534	0.487	0.43	0.578	0.62	0.566	0.593	0.519	0.712	0.461	0.6	0.614	0.574	0.627	0.58	0.47	0.408	0.411	0.536	0.472	0.414	0.504	0.519	0.572	0.553	0.505	0.554
2 dpt	1.494	1.284	1.453	1.21	1.228	1.042	1.259	1.284	1.376	1.171	1.216	1.292	1.234	1.371	1.441	1.365	1.418	1.365	1.21	1.086	1.054	1.336	1.209	1.108	1.238	1.288	1.375	1.413	1.159	1.256
3 dpt	2.691	2.301	2.412	2.038	2.181	1.94	2.391	2.486	2.56	1.932	2.374	2.311	2.257	2.383	2.518	2.646	2.374	2.494	2.25	2.017	2.035	2.457	2.231	2.201	2.251	2.282	2.526	2.736	2.091	2.338
4 dpt	4.059	3.568	3.675	2.973	3.414	2.911	3.564	3.73	3.864	2.801	3.617	3.574	3.602	3.713	3.868	3.817	3.638	3.796	3.497	3.187	3.166	3.8	3.426	3.364	3.387	3.474	3.879	4.089	3.206	3.546
5 dpt	5.34	4.966	4.916	3.909	4.68	3.88	5.03	5.035	5.285	3.862	4.916	4.918	4.907	5.115	5.249	5.239	4.911	5.057	4.729	4.295	4.306	5.112	4.866	4.675	4.61	4.707	5.346	5.527	4.447	4.741
6 dpt	6.937	6.531	6.4	5.061	6.141	5.248	6.506	6.547	6.755	5.022	6.335	6.385	6.57	6.401	6.868	6.883	6.428	6.662	6.157	5.428	5.782	6.784	6.288	6.236	5.806	6.046	6.839	6.935	5.721	6.15
7 dpt	8.587	8.182	8.001	6.449	8.03	6.848	8.35	8.567	8.683	6.543	8.065	8.2	8.097	8.084	8.622	8.784	8.265	8.456	7.858	6.814	7.366	8.503	8.069	8.162	7.4	7.93	8.569	8.41	7.234	8.004
Replicate 3
	R1	R2	R3	R4	R5	R6	R7	R8	R9	R10	R11	R12	R13	R14	R15	R16	R17	R18	R19	R20	R21	R22	R23	R24	R25	R26	R27	R28	R29	R30
1 dpt	0.356	0.435	0.284	0.399	0.377	0.43	0.623	0.435	0.479	0.412	0.496	0.542	0.426	0.405	0.514	0.552	0.4	0.606	0.498	0.557	0.55	0.39	0.844	0.484	0.428	0.532	0.605	0.5	0.608	0.629
2 dpt	1.083	1.219	0.996	1.326	0.885	1.296	1.503	1.057	1.391	1.205	1.354	1.355	1.15	1.125	1.175	1.151	0.938	1.433	1.117	1.41	1.17	0.937	1.697	1.234	1.12	1.243	1.352	1.147	1.266	1.455
3 dpt	1.977	2.189	1.723	2.218	1.591	2.288	2.521	1.938	2.49	2.074	2.377	2.344	2.169	2.105	2.188	2.108	1.848	2.484	1.986	2.356	2.124	1.889	2.651	2.009	2.204	2.223	2.356	2.171	2.259	2.345
4 dpt	3.121	3.458	2.734	3.513	2.766	3.412	3.77	3.098	4	3.305	3.727	3.689	3.414	3.329	3.538	3.282	3.15	3.97	3.091	3.569	3.222	2.867	3.907	2.994	3.521	3.527	3.733	3.369	3.566	3.513
5 dpt	4.164	4.769	3.725	4.8	4.021	4.627	5.057	4.33	5.416	4.708	5.041	4.989	4.624	4.465	4.869	4.348	4.337	5.243	4.367	4.685	4.527	4.08	5.078	4.14	4.813	4.787	5.029	4.544	4.699	4.653
6 dpt	5.467	6.176	5.063	6.331	5.351	6.018	6.597	5.738	6.937	6.169	6.571	6.573	6.148	5.884	6.33	5.717	5.746	6.749	5.528	6.085	5.79	5.395	6.275	5.425	6.251	6.192	6.402	6.069	6.108	5.939
7 dpt	7.202	8.139	6.457	8.257	7.131	7.731	8.449	7.604	8.635	7.773	8.382	8.438	8.058	7.477	8.162	7.306	7.443	8.389	7.23	7.835	7.481	7.068	7.7	6.936	7.969	8.232	8.255	7.72	7.841	7.648

## Sheet: soc1-101D
Replicate 1
	R1	R2	R3	R4	R5	R6	R7	R8	R9	R10	R11	R12	R13	R14	R15	R16	R17	R18	R19	R20	R21	R22	R23	R24	R25	R26	R27	R28	R29	R30
1 dpt	0.531	0.582	0.492	0.567	0.593	0.465	0.676	0.496	0.465	0.344	0.472	0.45	0.454	0.599	0.479	0.682	0.5	0.52	0.545	0.625	0.494	0.535	0.522	0.503	0.631	0.462	0.675	0.682	0.451	0.582
2 dpt	1.244	1.396	1.232	1.315	1.391	1.136	1.536	1.226	1.298	1.028	1.161	1.362	1.158	1.439	1.093	1.439	1.243	1.485	1.338	1.287	1.352	1.286	1.443	1.209	1.356	1.35	1.527	1.541	1.189	1.431
3 dpt	2.15	2.236	2.144	2.389	2.226	1.997	2.677	1.934	2.239	1.759	2.021	2.267	2.113	2.382	1.994	2.577	2.171	2.548	2.278	2.425	2.227	2.343	2.371	2.028	2.275	2.22	2.614	2.699	1.996	2.307
4 dpt	3.078	3.332	2.904	3.532	3.375	3.097	3.794	2.834	3.424	2.473	2.853	3.451	3.11	3.549	2.824	3.741	3.235	3.699	3.351	3.695	3.418	3.519	3.85	3.101	3.389	3.254	3.775	3.928	2.846	3.507
5 dpt	4.439	4.641	4.095	4.956	4.709	4.246	5.326	3.879	4.824	3.769	3.857	4.939	4.357	4.914	3.744	5.133	4.704	5.046	4.878	5.049	4.764	4.801	5.235	4.268	4.763	4.407	5.243	5.288	4.032	5
6 dpt	5.755	6.268	5.375	6.548	5.998	5.639	6.595	5.028	6.492	5.167	5.102	6.471	5.694	6.313	5.076	6.601	6.233	6.321	6.378	6.447	6.238	6.327	6.688	5.421	6.171	5.801	6.742	6.759	5.394	6.357
7 dpt	6.798	7.689	6.737	8.068	7.413	7.213	8.118	6.554	8.138	6.436	6.38	7.935	6.95	7.865	6.474	8.171	7.791	7.519	8.021	8.012	7.726	7.604	8.194	6.564	7.727	7.024	8.212	8.183	6.641	7.894
Replicate 2
	R1	R2	R3	R4	R5	R6	R7	R8	R9	R10	R11	R12	R13	R14	R15	R16	R17	R18	R19	R20	R21	R22	R23	R24	R25	R26	R27	R28	R29	R30
1 dpt	0.348	0.343	0.386	0.419	0.336	0.331	0.343	0.471	0.527	0.343	0.344	0.384	0.291	0.475	0.359	0.41	0.458	0.322	0.251	0.376	0.364	0.381	0.285	0.329	0.352	0.38	0.399	0.352	0.404	0.355
2 dpt	0.764	0.822	0.905	0.662	0.854	0.699	0.954	0.984	1.268	0.797	0.856	1.006	0.815	1.073	0.901	0.854	0.943	0.844	0.695	0.842	0.779	0.972	1.025	0.895	0.975	1.001	0.901	1.024	0.943	0.895
3 dpt	1.549	1.592	1.628	1.337	1.679	1.379	1.836	1.713	2.107	1.404	1.475	1.734	1.482	1.957	1.724	1.595	1.767	1.717	1.235	1.453	1.478	1.757	1.867	1.654	1.599	1.803	1.619	1.818	1.762	1.627
4 dpt	2.391	2.556	2.607	2.27	2.725	2.186	2.928	2.648	3.393	2.291	2.318	2.593	2.331	3.037	2.741	2.504	2.808	2.703	2.112	2.375	2.302	2.785	2.992	2.779	2.556	2.713	2.692	2.79	2.678	2.665
5 dpt	3.515	3.527	3.878	3.189	3.719	3.04	4.124	3.61	4.523	3.273	3.275	3.599	3.345	4.165	3.756	3.547	3.835	3.858	2.969	3.213	3.116	3.826	4.121	3.702	3.503	3.871	3.723	3.826	3.816	3.573
6 dpt	4.746	4.641	5.311	4.432	4.98	4.151	5.401	4.848	6.04	4.186	4.37	4.643	4.403	5.549	5.095	5.117	5.15	5.251	4.195	4.253	4.121	5.104	5.447	4.905	4.559	5.149	4.984	5.151	5.004	4.745
7 dpt	6.132	5.934	6.855	5.759	6.159	5.373	7.031	6.077	7.856	5.436	5.465	5.886	5.874	7.128	6.382	6.663	6.62	6.839	5.541	5.26	5.335	6.678	6.907	6.296	6.132	6.667	6.341	6.581	6.567	5.956
Replicate 3
	R1	R2	R3	R4	R5	R6	R7	R8	R9	R10	R11	R12	R13	R14	R15	R16	R17	R18	R19	R20	R21	R22	R23	R24	R25	R26	R27	R28	R29	R30
1 dpt	0.389	0.284	0.356	0.339	0.478	0.363	0.604	0.4	0.421	0.339	0.364	0.487	0.387	0.424	0.388	0.481	0.51	0.494	0.299	0.573	0.441	0.449		0.443	0.422	0.382	0.447	0.279	0.47	0.341
2 dpt	1.01	0.823	0.786	0.797	1.115	0.796	1.259	0.932	1.013	0.725	0.947	1.225	1.019	1.036	0.942	1.141	1.112	0.894	0.791	1.047	1.044	1.143		0.891	0.882	0.983	0.891	0.807	0.931	0.841
3 dpt	1.932	1.628	1.585	1.509	2.141	1.641	2.216	1.66	1.818	1.318	1.819	2.228	1.906	1.917	1.798	2.068	1.999	1.673	1.37	1.874	1.851	2.066		1.715	1.748	1.649	1.722	1.503	1.689	1.608
4 dpt	3.098	2.621	2.651	2.685	3.354	2.618	3.391	2.578	2.818	1.983	2.78	3.349	2.8	2.845	2.761	3.13	2.84	2.554	2.415	2.962	2.937	3.33		2.637	2.706	2.463	2.695	2.321	2.552	2.433
5 dpt	4.379	3.437	3.367	3.628	4.654	3.555	4.506	3.64	3.775	2.751	3.953	4.421	3.818	3.897	3.826	4.297	3.704	3.709	3.43	3.991	4.068	4.678		3.606	3.745	3.499	3.735	3.19	3.568	3.409
6 dpt	5.593	4.594	4.687	4.751	6.104	4.721	5.859	4.945	5.012	3.586	5.226	5.937	4.959	5.216	5.001	5.79	4.966	4.759	4.584	5.271	5.359	6.138		4.796	4.793	4.685	4.943	4.289	4.713	4.372
7 dpt	7.279	6.182	6.251	6.308	7.832	6.136	7.681	6.341	6.491	4.576	6.777	7.671	6.445	6.607	6.345	7.642	6.463	6.169	6.065	6.734	6.804	8.026		6.533	6.028	6.183	6.232	5.746	6.137	5.751

[truncated: 1 more sheets: 35SAGL24 soc1-101D]
